# Supplementary material for: A systems approach to evaluate nitrogen utilization efficiency and environmental impacts of swine growing-finishing feeding programs in U.S. pork production systems
Source: J Anim Sci. 2023 Jun 6;101:skad188. doi: 10.1093/jas/skad188 (PMC10319767; doi:10.1093/jas/skad188)
Supplement: skad188_suppl_Supplementary_Table [file skad188_suppl_supplementary_table.xlsx]

## Sheet: Sheet1
Supplemental table	Life cycle inventory of ingredients used in the life-cycle analysis
Items	Climate change	Acidification	Eutrophication marine	Eutrophication, freshwater	Eutrophication, terrestrial	Land use	Water use	Ozone depletion	Particulate matter	Resource use, fossils
Units/kg	kg CO2 eq	mol H+ eq	kg N eq	kg P eq	mol N eq	soil quality index	m3 water eq. deprived	kg CFC-11eq	Disease incidences	MJ
Corn	0.425832	0.0186858	0.0132323	0.000295886	0.0832175	57.7408	0.0470812	2.55611e-09	1.32487e-07	2.30786
Soybean meal	0.48	0.00571461	0.00557166	0.000490747	0.0224401	157.402	0.0253231	1.99994e-08	4.59177e-08	7.50213
Corn DDGS	0.95704	0.0124493	0.00792417	0.000146918	0.0491472	34.0828	0.873025	2.82349e-09	8.58059e-08	12.6489
Distillers corn oil	2.80725	0.0651573	0.0455518	0.000855937	0.279146	198.878	5.08359	1.55414e-08	4.80996e-07	28.315
Calcium carbonate	0.00781623	4.09432e-05	1.91177e-05	5.04379e-08	0.000204004	0.131593	0.000103108	1.26139e-14	8.0949e-10	0.0940716
Salt	0.0894953	0.000911133	0.000448653	3.82107e-07	0.00487726	0.930231	0.00453683	3.0439e-13	2.04036e-08	1.2422
VTM	1.22331	0.00500111	0.00157715	0.00263693	0.0091441	9.97333	0.270584	2.13822e-08	8.43708e-08	19.1849
L-Lys	3.50979	0.0105897	0.0141451	6.30147e-06	0.0393817	1.83638	0.22439	2.80803e-10	9.30472e-08	77.0766
DL-Met	3.11524	0.00958208	0.0119127	0.00028312	0.0312009	1.9745	0.144163	1.52517e-08	9.63791e-08	65.3874
L-Thr	17.6849	0.105991	0.0263108	0.00831065	0.173169	443.626	0.0235897	1.70239e-06	1.334e-06	265.387
L-Trp	17.6849	0.105991	0.0263108	0.00831065	0.173169	443.626	0.0235897	1.70239e-06	1.334e-06	265.387
L-Val	17.6849	0.105991	0.0263108	0.00831065	0.173169	443.626	0.0235897	1.70239e-06	1.334e-06	265.387
Monocalcium phosphate	1.5691	0.015847	0.000813854	8.93684e-06	0.00842864	1.99911	0.139241	4.97216e-11	1.02865e-07	34.596
Phytase	3.08666	0.0149203	0.0148187	0.0283389	0.0470837	253.884	0.801362	2.72724e-07	1.71314e-07	30.8949
